# Supplementary material for: The attenuated Mycoplasma bovis strain promotes apoptosis of bovine macrophages by upregulation of CHOP expression
Source: Front Microbiol. 2022 Aug 3;13:925209. doi: 10.3389/fmicb.2022.925209 (PMC9381834; doi:10.3389/fmicb.2022.925209)
Supplement: Supplementary file 1 [file Data_Sheet_1.xlsx]

## Sheet: Table S1
Table S1 Statistics of raw and mapped reads from RNA-seq analysis of BoMac infected with P1 and P150
Group	Sample	Clean reads	Clean bases	GC Content	% ≥ Q30	Total Reads	Mapped Reads(%)	Uniquely Mapped(%)	Multiple Map (%)
	P1_1	27409856	8186111112	0.5091	0.9395	54819712	52444713 (95.67%)	51221610 (93.44%)	1223103 (2.23%)
P1	P1_2	33695995	10053078680	0.5092	0.9404	67391990	64468991 (95.66%)	62904470 (93.34%)	1564521 (2.32%)
	P1_3	29847720	8914833084	0.5097	0.9382	59695440	56993450 (95.47%)	55598328 (93.14%)	1395122 (2.34%)
	P150_1	27387784	8180448356	0.5065	0.9375	54775568	52258045 (95.40%)	51048732 (93.20%)	1209313 (2.21%)
P150	P150_2	26468502	7900870700	0.5008	0.9374	52937004	50539863 (95.47%)	49355535 (93.23%)	1184328 (2.24%)
	P150_3	31453341	9390546814	0.5083	0.9388	62906682	60147925 (95.61%)	58690062 (93.30%)	1457863 (2.32%)
Note: Total reads: The number of sequences after sequencing data filtering; Total mapped: the number of sequences which can map to the genome; Uniquely mapped: the number of sequences which have single location on the reference sequencing; Multiple mapped: the number of sequences which have multiple location on the reference sequencing

## Sheet: Table S2
Table S2 The total differentially expressed genes of all groups (fold change >1, p-value < 0.05)
ensembl_gene_id	SYMBOL	baseMean	log2FoldChange(P150/P1)	lfcSE	stat	pvalue	padj	P1_1	P1_2	P1_3	P150_1	P150_2	P150_3
ENSBTAG00000043776	SNORD63	2.50066	4.82112	1.62984	-2.95804	0.00309601	0	0	0	0	4.328	7.90041	2.77554
ENSBTAG00000050335		2.07218	4.55942	1.70184	-2.67912	0.0073817	0	0	0	0	2.164	5.64315	4.6259
ENSBTAG00000053634		1.84239	4.39902	1.75428	-2.50759	0.0121558	0	0	0	0	3.246	2.25726	5.55108
ENSBTAG00000037553	KRT31	1.8316	4.36619	1.81834	-2.4012	0.0163416	0	0	0	0	2.164	7.90041	0.92518
ENSBTAG00000049347		1.74047	4.30599	1.78233	-2.41593	0.015695	0	0	0	0	5.41	2.25726	2.77554
ENSBTAG00000022158	TNNT3	1.8327	4.29201	1.75935	2.43954	0.0147061		0	0	0	0.941036	4.73052	5.32466
ENSBTAG00000000604	GPNMB	1.81036	4.27768	1.7206	2.48615	0.0129134		0	0	0	3.76414	2.83831	4.25973
ENSBTAG00000001570	CSF2	6.46331	4.26481	1.2741	-3.34731	0.000815992	0	1.05881	0.848076	0	6.492	24.8299	5.55108
ENSBTAG00000043315		3.25102	4.18333	1.50896	-2.77233	0.00556573	0	0	0.848076	0	5.41	6.77178	6.47626
ENSBTAG00000019961	ATP4B	1.59404	4.17399	1.82391	-2.28848	0.0221094	0	0	0	0	4.328	3.38589	1.85036
ENSBTAG00000050680		1.54954	4.14087	1.85922	-2.22721	0.0259333	0	0	0	0	1.082	4.51452	3.70072
ENSBTAG00000042594		1.44762	4.02918	1.90261	-2.11771	0.0341994	0	0	0	0	3.246	4.51452	0.92518
ENSBTAG00000045270	MIR2456	1.43207	4.01714	1.91964	-2.09265	0.0363801	0	0	0	0	5.41	2.25726	0.92518
ENSBTAG00000039993	LOC512286	1.51649	4.01509	1.8317	2.192	0.0283795		0	0	0	1.88207	1.89221	5.32466
ENSBTAG00000051683		1.40594	3.9952	1.89478	-2.10853	0.0349853	0	0	0	0	4.328	2.25726	1.85036
ENSBTAG00000049132		1.38757	3.97966	1.89094	-2.10459	0.0353267	0	0	0	0	2.164	3.38589	2.77554
ENSBTAG00000046544	SLC7A10	1.45623	3.96906	1.83137	2.16727	0.0302145		0	0	0	2.82311	3.78441	2.12987
ENSBTAG00000005093	CES2	1.4537	3.96678	1.87932	2.11075	0.0347934		0	0	0	5.64622	0.946103	2.12987
ENSBTAG00000004347	ADGRF5	1.35366	3.95136	1.90876	-2.07012	0.0384407	0	0	0	0	2.164	2.25726	3.70072
ENSBTAG00000051832		1.35366	3.95136	1.90876	-2.07012	0.0384407	0	0	0	0	2.164	2.25726	3.70072
ENSBTAG00000032591	CTHRC1	2.96583	3.94271	1.51863	2.59623	0.00942537		0	0	1.0236	4.70518	5.67662	6.3896
ENSBTAG00000055182		5.07259	3.94215	1.29806	-3.03696	0.00238976	0	0	1.69615	0	11.902	11.2863	5.55108
ENSBTAG00000053420		1.31975	3.92187	1.95091	-2.01028	0.0444019	0	0	0	0	2.164	1.12863	4.6259
ENSBTAG00000048632		2.63423	3.85491	1.58766	-2.42804	0.0151806	0	0	0.848076	0	5.41	6.77178	2.77554
ENSBTAG00000040177	KLK9	7.23341	3.78721	1.05615	-3.58587	0.000335962	0	2.11762	0	0.97204	17.312	14.6722	8.32662
ENSBTAG00000053023		2.39385	3.71705	1.61307	-2.30433	0.0212041	0	0	0.848076	0	3.246	5.64315	4.6259
ENSBTAG00000044552		2.30482	3.636	1.64703	-2.20761	0.0272717	0	0	0	0.97204	6.492	4.51452	1.85036
ENSBTAG00000043468		2.30374	3.62843	1.67307	-2.16872	0.030104	0	1.05881	0	0	8.656	2.25726	1.85036
ENSBTAG00000002294	SIM1	2.1925	3.57528	1.64841	-2.16893	0.0300879	0	0	0	0.97204	3.246	3.38589	5.55108
ENSBTAG00000009166	GSX1	2.15082	3.55153	1.68967	-2.1019	0.0355619	0	0	0	0.97204	4.328	1.12863	6.47626
ENSBTAG00000004293	CLEC12B	2.06992	3.48955	1.6724	-2.08655	0.036929	0	0	0.848076	0	5.41	3.38589	2.77554
ENSBTAG00000039425	KRT6C	7.22522	3.41155	0.97853	-3.48641	0.000489559	0	1.05881	2.54423	0	14.066	9.02904	16.6532
ENSBTAG00000002724	HORMAD1	1.92579	3.35829	1.71215	-1.96145	0.0498264	0	0	0	0.97204	2.164	5.64315	2.77554
ENSBTAG00000025652	BEST2	1.92579	3.35829	1.71215	-1.96145	0.0498264	0	0	0	0.97204	2.164	5.64315	2.77554
ENSBTAG00000033304	TCIM	1098.94	3.20022	0.173879	-18.4049	1.2e-75	1.36e-72	230.821	178.944	238.15	1945.44	2277.58	1722.68
ENSBTAG00000048757		6.16348	3.12537	1.01114	-3.09094	0.00199524	0	1.05881	1.69615	0.97204	11.902	15.8008	5.55108
ENSBTAG00000039035	HSPA6	116.486	3.01227	0.260751	11.5523	7.19042e-31	2.96371e-28	28.6116	26.7896	21.4956	210.792	142.862	268.363
ENSBTAG00000008868	CAPN3	2.91877	2.93158	1.40173	2.0914	0.0364919		0	1.03037	1.0236	6.58725	5.67662	3.1948
ENSBTAG00000029317		2.75187	2.87107	1.45664	-1.97102	0.0487211	0	2.11762	0	0	4.328	4.51452	5.55108
ENSBTAG00000003396	MAFB	6.68105	2.86322	0.973803	-2.94025	0.00327953	0	1.05881	0	3.88816	18.394	5.64315	11.1022
ENSBTAG00000017285	FGF19	36.2254	2.79423	0.391608	-7.13528	9.66e-13	6.72e-11	8.47048	11.8731	6.80428	60.592	62.0747	67.5381
ENSBTAG00000020520	RASD1	26.8594	2.7478	0.45277	-6.06887	1.29e-09	5.71e-08	5.29405	7.63268	7.77632	51.936	49.6597	38.8575
ENSBTAG00000023398		5.08956	2.74231	1.07646	-2.54753	0.0108488	0	3.17643	0	0.97204	14.066	6.77178	5.55108
ENSBTAG00000042507		6.05068	2.71367	0.996831	-2.7223	0.00648293	0	1.05881	0.848076	2.91612	3.246	18.0581	10.177
ENSBTAG00000047412	TNFSF18	3.81606	2.70496	1.23114	2.19712	0.0280119		0.986607	0	2.0472	1.88207	9.46103	8.51946
ENSBTAG00000042408		3.60629	2.69863	1.26585	-2.13186	0.033018	0	0	0	2.91612	8.656	4.51452	5.55108
ENSBTAG00000031701	TAGAP	4.76883	2.64326	1.10128	-2.40016	0.0163878	0	2.11762	0	1.94408	4.328	14.6722	5.55108
ENSBTAG00000020854	BCL6B	4.55292	2.52107	1.08229	2.32938	0.0198388		0.986607	3.09111	0	11.2924	6.62272	5.32466
ENSBTAG00000019293	EGR3	4.32202	2.51478	1.15185	-2.18326	0.0290169	0	0	0	3.88816	5.41	10.1577	6.47626
ENSBTAG00000053202		6.09171	2.45919	0.945036	-2.60222	0.00926218	0	0	2.54423	2.91612	9.738	15.8008	5.55108
ENSBTAG00000034366	RGS2	4.99974	2.41931	1.01481	-2.384	0.0171258	0	2.11762	2.54423	0	7.574	11.2863	6.47626
ENSBTAG00000045822		63.0367	2.38619	0.291327	-8.19077	2.6e-16	2.5e-14	24.3526	12.7211	24.301	113.61	106.091	97.1439
ENSBTAG00000003467	SLC5A11	5.1267	2.34702	0.972629	2.41307	0.0158186		2.95982	1.03037	1.0236	7.52829	7.56882	10.6493
ENSBTAG00000049660		11.8029	2.25543	0.64324	-3.50636	0.000454276	0	4.23524	5.93653	1.94408	19.476	22.5726	16.6532
ENSBTAG00000019716	CXCL8	644.701	2.21047	0.200678	-11.015	3.24e-28	7.36e-26	274.232	179.792	234.262	1152.33	1132.02	895.574
ENSBTAG00000019779	RAB39B	4.29572	2.17332	1.07785	-2.01634	0.0437641	0	1.05881	2.54423	0.97204	12.984	4.51452	3.70072
ENSBTAG00000000163	DDIT4	521.809	2.1601	0.102663	-21.0406	2.79e-98	5.81e-95	200.115	203.538	168.163	892.65	847.601	818.784
ENSBTAG00000001060	CXCR4	23.3848	2.14935	0.458872	-4.68399	2.81e-06	6.62e-05	6.35286	6.78461	12.6365	41.116	42.8879	30.5309
ENSBTAG00000021639	ARC	64.8959	2.14453	0.291194	-7.3646	1.78e-13	1.28e-11	20.1174	16.1134	35.9655	113.61	92.5477	111.022
ENSBTAG00000015217	DLX1	7.647	2.13719	0.787977	-2.71225	0.00668284	0	2.11762	3.3923	2.91612	7.574	16.9295	12.9525
ENSBTAG00000044466		4.89293	2.08594	0.990938	-2.10502	0.0352899	0	2.11762	3.3923	0	6.492	9.02904	8.32662
ENSBTAG00000044208	DUSP4	29.0457	2.06234	0.404836	-5.09426	3.5e-07	1.02e-05	15.8822	9.32884	8.74836	53.018	42.8879	44.4086
ENSBTAG00000010967	CABCOCO1	6.67896	2.05242	0.897465	-2.28691	0.022201	0	5.29405	2.54423	0	14.066	13.5436	4.6259
ENSBTAG00000000082	KCNJ14	15.5525	2.02039	0.552526	-3.65665	0.000255535	0	8.47048	3.3923	6.80428	28.132	27.0871	19.4288
ENSBTAG00000005990	S1PR1	79.4993	1.99939	0.259077	-7.71737	1.19e-14	9.46e-13	33.8819	32.2269	29.1612	157.972	127.535	96.2187
ENSBTAG00000031802	SPATA16	4.75392	1.99115	0.965086	-2.06318	0.0390951	0	2.11762	1.69615	1.94408	5.41	9.02904	8.32662
ENSBTAG00000010371	CHAC1	200.487	1.96213	0.16812	-11.671	1.79e-31	4.87e-29	94.2341	80.5672	70.9589	354.896	338.589	263.676
ENSBTAG00000016388	SLCO4A1	47.2816	1.94005	0.327127	-5.93059	3.02e-09	1.27e-07	17.9998	24.5942	15.5526	87.642	82.39	55.5108
ENSBTAG00000011624	FGF21	8.60187	1.93478	0.758376	-2.55122	0.0107346	0	3.17643	0.848076	6.80428	18.394	11.2863	11.1022
ENSBTAG00000042986		5.43233	1.92538	0.960724	-2.00409	0.0450606	0	3.17643	1.69615	1.94408	16.23	6.77178	2.77554
ENSBTAG00000042741		12.9983	1.91163	0.584361	-3.27131	0.0010705	0	7.41167	4.24038	4.8602	19.476	22.5726	19.4288
ENSBTAG00000050527		10.0536	1.90088	0.694703	-2.73624	0.00621456	0	6.35286	0.848076	5.83224	12.984	15.8008	18.5036
ENSBTAG00000015818	MMP1	5.68609	1.85385	0.895203	-2.07087	0.0383707	0	1.05881	4.24038	1.94408	5.41	11.2863	10.177
ENSBTAG00000015618	GDF15	466.447	1.83348	0.11327	-16.1867	6.26e-59	4.35e-56	233.997	193.361	186.632	767.138	770.854	646.701
ENSBTAG00000044417		9.24277	1.80222	0.685483	-2.62912	0.00856067	0	3.17643	4.24038	4.8602	15.148	16.9295	11.1022
ENSBTAG00000031544	DDIT3	461.962	1.78387	0.114097	-15.6348	4.22e-55	2.64e-52	220.233	223.892	178.855	793.106	709.908	645.775
ENSBTAG00000034145		7.12014	1.77959	0.796663	-2.2338	0.0254962	0	3.17643	1.69615	4.8602	6.492	13.5436	12.9525
ENSBTAG00000008182	FOSB	190.676	1.77223	0.161088	-11.0016	3.75e-28	8.38e-26	70.9403	88.1999	99.1481	319.19	294.572	272.003
ENSBTAG00000017007	TRIB3	453.621	1.76926	0.118104	-14.9805	9.84e-51	5.86e-48	245.644	174.704	199.268	770.384	659.12	672.606
ENSBTAG00000010361	DLL4	37.6802	1.75878	0.337325	-5.2139	1.85e-07	5.67e-06	19.0586	16.1134	16.5247	60.592	56.4315	57.3611
ENSBTAG00000050388		23.4475	1.74338	0.441595	-3.94792	7.88e-05	0.00118762	7.41167	9.32884	15.5526	43.28	32.7303	32.3813
ENSBTAG00000013984	KL	6.36919	1.73134	0.851617	-2.03301	0.0420517	0	6.35286	1.69615	0.97204	8.656	11.2863	9.2518
ENSBTAG00000049377		1019.01	1.69113	0.0973687	-17.3683	1.44e-67	1.2e-64	499.758	408.773	538.51	1582.97	1726.8	1357.24
ENSBTAG00000020755	SELP	6.11983	1.68684	0.849735	-1.98514	0.0471294	0	5.29405	2.54423	0.97204	7.574	10.1577	10.177
ENSBTAG00000053905		24.6502	1.67292	0.432633	-3.86683	0.000110259	0.00160498	8.47048	9.32884	17.4967	31.378	45.1452	36.082
ENSBTAG00000054487		7.33941	1.66897	0.810761	-2.05852	0.0395404	0	1.05881	1.69615	7.77632	8.656	14.6722	10.177
ENSBTAG00000006194	FOSL1	1134.12	1.66271	0.0805357	-20.6457	1.07e-94	1.67e-91	582.346	492.732	559.895	1830.74	1780.98	1558
ENSBTAG00000020283	DUSP5	173.179	1.64481	0.167025	-9.84766	7.02e-23	1.06e-20	96.3517	78.023	77.7632	284.566	272	230.37
ENSBTAG00000034075	SLC7A11	28.0324	1.6375	0.391684	-4.18067	2.91e-05	0.000498526	13.7645	12.7211	14.5806	37.87	38.3734	50.8849
ENSBTAG00000013227	SNAI2	65.0699	1.63748	0.255085	-6.41933	1.37e-10	7.01e-09	28.5879	32.2269	34.0214	95.216	100.448	99.9194
ENSBTAG00000014127	PTGS2	29.5586	1.63217	0.400756	-4.07272	4.65e-05	0.000755022	16.941	11.8731	14.5806	31.378	60.946	41.6331
ENSBTAG00000043512		11.1388	1.62683	0.646394	-2.51678	0.0118434	0	4.23524	3.3923	8.74836	24.886	13.5436	12.0273
ENSBTAG00000031682		7.05518	1.61169	0.810478	-1.98857	0.0467487	0	3.17643	4.24038	2.91612	5.41	19.1867	7.40144
ENSBTAG00000008409	MYC	1690.91	1.60633	0.0754993	-21.2762	1.89e-100	4.72e-97	907.4	775.989	826.234	2633.59	2744.83	2257.44
ENSBTAG00000042166		8.94501	1.59582	0.707759	-2.25475	0.0241492	0	3.17643	4.24038	5.83224	19.476	13.5436	7.40144
ENSBTAG00000043530		21.0675	1.5945	0.445832	-3.57647	0.000348268	0.00424024	11.6469	10.1769	9.7204	33.542	27.0871	34.2316
ENSBTAG00000043394		26.9791	1.59182	0.399675	-3.98279	6.81e-05	0.00105014	17.9998	11.8731	10.6924	36.788	42.8879	41.6331
ENSBTAG00000049114		11.8892	1.59111	0.629079	-2.52926	0.0114302	0	5.29405	9.32884	2.91612	25.968	15.8008	12.0273
ENSBTAG00000007101	F3	897.853	1.55419	0.0898707	-17.2937	5.25e-67	4.1e-64	443.642	478.315	444.222	1362.24	1492.05	1166.65
ENSBTAG00000053721		63.4551	1.55383	0.256843	-6.04974	1.45e-09	6.37e-08	31.7643	35.6192	29.1612	95.216	93.6763	95.2935
ENSBTAG00000013860	GADD45A	1674.32	1.55048	0.0684717	-22.644	1.6e-113	9.99e-110	873.519	845.532	836.926	2683.36	2557.48	2249.11
ENSBTAG00000007446	NGF	155.37	1.54657	0.186438	-8.29536	1.08e-16	1.07e-14	98.4694	65.3018	74.8471	270.5	222.34	200.764
ENSBTAG00000027513	CXCL2	39.1262	1.54527	0.377361	-4.09493	4.22e-05	0.000698461	34.9407	10.1769	15.5526	64.92	56.4315	52.7352
ENSBTAG00000008294	KCNJ2	61.6329	1.53995	0.279665	-5.50642	3.66e-08	1.31e-06	34.9407	20.3538	39.8536	89.806	101.577	83.2662
ENSBTAG00000046122	NRARP	21.2218	1.53484	0.46377	-3.30949	0.000934654	0.00952478	15.8822	11.025	5.83224	34.624	34.9875	24.9798
ENSBTAG00000008898	GBX2	18.8013	1.52722	0.515131	-2.96473	0.00302948	0.0240359	13.7645	7.63268	7.77632	43.28	23.7012	16.6532
ENSBTAG00000002363	SESN2	325.784	1.52568	0.121635	-12.5432	4.33e-36	1.43e-33	149.292	184.881	168.163	517.196	476.282	458.889
ENSBTAG00000017322	ARL14	17.7053	1.51499	0.496515	-3.05124	0.00227898	0	8.47048	10.1769	8.74836	35.706	23.7012	19.4288
ENSBTAG00000051975		31.5935	1.49575	0.385526	-3.87975	0.000104562	0.00153636	22.235	9.32884	18.4688	51.936	49.6597	37.9324
ENSBTAG00000049851		98.7553	1.49165	0.214803	-6.94426	3.8e-12	2.46e-10	51.8817	51.7326	51.5181	162.3	155.751	119.348
ENSBTAG00000010913	SRXN1	396.227	1.48683	0.122205	-12.1667	4.67e-34	1.39e-31	226.585	186.577	213.849	624.314	493.211	632.823
ENSBTAG00000014972	PTGER4	51.9985	1.48214	0.290187	-5.10753	3.26e-07	9.6e-06	26.4703	24.5942	31.1053	76.822	89.1618	63.8374
ENSBTAG00000009491	WDR74	393.559	1.47482	0.107404	-13.7316	6.57e-43	3.28e-40	210.703	207.779	206.072	613.494	575.601	547.706
ENSBTAG00000042354		14.861	1.47342	0.589363	-2.50002	0.0124187	0	9.52929	1.69615	12.6365	28.132	21.444	15.7281
ENSBTAG00000018453	ANKRD37	12.0243	1.44522	0.60495	-2.389	0.0168944	0	6.35286	3.3923	9.7204	16.23	22.5726	13.8777
ENSBTAG00000006538	PTHLH	23.9906	1.43082	0.413394	-3.46116	0.000537848	0.00601543	10.5881	12.7211	15.5526	36.788	34.9875	33.3065
ENSBTAG00000021766	HBEGF	317.818	1.42203	0.135724	-10.4774	1.1e-25	2.05e-23	178.939	177.248	161.359	537.754	469.51	382.099
ENSBTAG00000052562		34.8339	1.41621	0.341143	-4.15138	3.3e-05	0.000559166	17.9998	19.5057	19.4408	47.608	50.7884	53.6604
ENSBTAG00000001321	IL1B	21.8814	1.40198	0.45997	-3.04798	0.00230389	0.0194123	19.0586	7.63268	9.7204	40.034	27.0871	27.7554
ENSBTAG00000001864	NR4A3	35.6246	1.40069	0.346726	4.03976	5.3505e-05		24.6652	15.4555	18.4248	42.3466	51.0896	61.7661
ENSBTAG00000002144	ADRB2	18.6784	1.39685	0.482496	-2.89505	0.00379101	0.028453	6.35286	13.5692	10.6924	32.46	20.3153	28.6806
ENSBTAG00000047772	FBXO48	14.929	1.39477	0.524924	-2.65709	0.00788187	0	6.35286	8.48076	9.7204	20.558	25.9585	18.5036
ENSBTAG00000016771	PLK2	1950.55	1.38602	0.0662106	-20.9335	2.65e-97	4.73e-94	1070.46	1111.83	1053.69	2990.65	2949.11	2527.59
ENSBTAG00000005998	NOCT	295.286	1.36732	0.127457	-10.7277	7.54e-27	1.55e-24	147.175	169.615	176.911	436.046	457.095	384.875
ENSBTAG00000049783		31.6001	1.36257	0.374068	-3.64258	0.000269917	0.00342992	19.0586	11.8731	22.3569	43.28	54.1743	38.8575
ENSBTAG00000005973	OVGP1	11.6613	1.3613	0.598186	-2.27571	0.0228633	0	3.17643	8.48076	7.77632	16.23	15.8008	18.5036
ENSBTAG00000026586	PPP1R14C	10.1861	1.36063	0.634727	2.14364	0.0320616		8.87946	3.09111	5.118	16.9386	13.2454	13.8441
ENSBTAG00000013247	NLRP5	11.9056	1.35366	0.670497	2.01889	0.0434987		13.8125	4.12148	2.0472	22.5849	7.56882	21.2987
ENSBTAG00000008545	ATF3	881.541	1.34309	0.0920404	-14.5924	3.14e-48	1.79e-45	531.523	458.809	505.461	1295.15	1402.89	1095.41
ENSBTAG00000051972		340.695	1.33933	0.129086	-10.3755	3.21e-25	5.81e-23	211.762	188.273	178.855	546.41	509.012	409.855
ENSBTAG00000044624		13.9575	1.33087	0.546487	-2.43533	0.0148784	0	8.47048	7.63268	7.77632	25.968	13.5436	20.354
ENSBTAG00000021739	NPPB	1888.17	1.32291	0.147141	-8.99078	2.45e-19	2.87e-17	947.635	1143.21	1143.12	3011.21	2822.7	2261.14
ENSBTAG00000000706	ADAMTS1	278.29	1.32269	0.124956	-10.5853	3.49e-26	6.82e-24	150.351	161.134	165.247	414.406	372.448	406.154
ENSBTAG00000004948	FAM84A	20.0049	1.32269	0.467064	-2.83192	0.00462697	0.0331987	8.47048	10.1769	15.5526	37.87	24.8299	23.1295
ENSBTAG00000050891		71.0762	1.30944	0.26681	-4.90776	9.21e-07	2.46e-05	33.8819	31.3788	57.3503	114.692	104.963	84.1913
ENSBTAG00000007402	ZFAND2A	314.061	1.28947	0.140069	-9.20595	3.39e-20	4.23e-18	208.586	159.438	179.827	525.852	432.265	378.398
ENSBTAG00000001775	RINL	11.8363	1.28404	0.598434	-2.14566	0.0318999	0	5.29405	9.32884	5.83224	12.984	23.7012	13.8777
ENSBTAG00000012508	OSGIN1	444.879	1.26933	0.110225	-11.5158	1.1e-30	2.86e-28	243.526	256.119	281.892	649.2	686.207	552.332
ENSBTAG00000021658	GRASP	21.1096	1.26429	0.450405	-2.807	0.00500056	0.034934	11.6469	11.8731	13.6086	40.034	28.2158	21.2791
ENSBTAG00000054570		12.9427	1.24009	0.558358	-2.22096	0.0263535	0	8.47048	5.93653	8.74836	21.64	18.0581	14.8029
ENSBTAG00000020773	CTSW	18.5388	1.22134	0.510814	-2.39097	0.016804	0.0868251	15.8822	5.08846	12.6365	30.296	31.6016	15.7281
ENSBTAG00000048228	SNHG12	145.063	1.20875	0.181969	-6.64265	3.08e-11	1.76e-09	91.0577	67.8461	104.98	204.498	187.353	214.642
ENSBTAG00000015582	HMOX1	503.501	1.20873	0.0945938	-12.7781	2.17e-37	7.76e-35	315.525	294.282	303.276	739.006	670.406	698.511
ENSBTAG00000006599	INHBE	18.1551	1.19988	0.468612	-2.56051	0.010452	0.0610509	8.47048	12.7211	11.6645	23.804	28.2158	24.0547
ENSBTAG00000013912	TXNRD1	2864.77	1.19842	0.0542486	-22.0913	3.83e-108	1.2e-104	1614.69	1747.88	1852.71	3832.45	4040.5	4100.4
ENSBTAG00000042464		14.5539	1.18756	0.552793	-2.14828	0.0316912	0	10.5881	8.48076	7.77632	21.64	10.1577	28.6806
ENSBTAG00000050199		23.4568	1.17963	0.443065	-2.66242	0.00775807	0.0484308	21.1762	15.2654	6.80428	38.952	27.0871	31.4561
ENSBTAG00000016906	CYP27B1	23.1538	1.17714	0.418966	-2.80963	0.0049598	0.0347631	11.6469	16.1134	14.5806	31.378	38.3734	26.8302
ENSBTAG00000006609	ERRFI1	283.065	1.16715	0.120902	-9.65362	4.75e-22	6.9e-20	174.704	176.4	172.051	406.832	382.606	385.8
ENSBTAG00000000569	HES1	746.391	1.16643	0.0923785	-12.6266	1.51e-36	5.09e-34	460.582	500.365	417.005	1067.93	1112.83	919.629
ENSBTAG00000045293		19.9167	1.16487	0.493451	-2.36066	0.0182425	0.0919033	16.941	8.48076	11.6645	43.28	16.9295	22.2043
ENSBTAG00000001774	SPRY2	62.2962	1.15834	0.272936	-4.24399	2.2e-05	0.000396187	47.6465	31.3788	36.9375	106.036	82.39	69.3885
ENSBTAG00000006125	PLK3	282.061	1.15721	0.128388	-9.01342	2e-19	2.36e-17	187.409	163.679	173.023	421.98	398.406	347.868
ENSBTAG00000053399		106.169	1.14696	0.208301	-5.50625	3.67e-08	1.31e-06	65.6462	67.8461	64.1546	142.824	177.195	119.348
ENSBTAG00000047431		13.7013	1.14693	0.542994	-2.11224	0.0346663	0	8.47048	9.32884	7.77632	12.984	21.444	22.2043
ENSBTAG00000046701	FRAT2	22.5461	1.14531	0.430714	-2.65908	0.00783537	0.0487765	9.52929	18.6577	13.6086	36.788	27.0871	29.6057
ENSBTAG00000016045	TRIB2	25.6133	1.14255	0.43448	-2.6297	0.00854597	0.0521008	14.8233	22.8981	9.7204	35.706	47.4025	23.1295
ENSBTAG00000018653	NABP1	139.629	1.14054	0.197376	-5.77852	7.54e-09	3.03e-07	104.822	86.5037	69.9869	191.514	231.369	153.58
ENSBTAG00000039978		24.9058	1.13742	0.402621	-2.82505	0.00472736	0.0336049	17.9998	16.1134	12.6365	40.034	29.3444	33.3065
ENSBTAG00000040329	HTR1D	17.0308	1.12772	0.519932	-2.16897	0.0300851	0	8.47048	11.8731	11.6645	10.82	31.6016	27.7554
ENSBTAG00000015345	BNIPL	17.6659	1.1245	0.534519	-2.10376	0.0353991	0	19.0586	7.63268	6.80428	32.46	27.0871	12.9525
ENSBTAG00000001294	PPP1R15A	922.983	1.121	0.0855517	-13.1032	3.16e-39	1.23e-36	613.051	595.349	534.622	1341.68	1337.43	1115.77
ENSBTAG00000043167		25.1047	1.1206	0.41082	-2.72772	0.00637736	0.0420583	23.2938	11.8731	12.6365	36.788	32.7303	33.3065
ENSBTAG00000050875		22.4014	1.11652	0.439383	-2.5411	0.0110504	0.0635281	9.52929	14.4173	18.4688	33.542	21.444	37.0072
ENSBTAG00000050319		147.251	1.10161	0.182937	-6.02177	1.73e-09	7.49e-08	111.175	96.6807	72.903	210.99	217.826	173.934
ENSBTAG00000020814	C2CD4B	39.0708	1.09945	0.3393	-3.24034	0.00119388	0.0115347	24.3526	23.7461	26.2451	60.592	64.3319	35.1568
ENSBTAG00000020355	KLF4	544.215	1.09719	0.099916	-10.9811	4.71e-28	1.03e-25	372.701	307.003	361.599	797.434	743.767	682.783
ENSBTAG00000053187		17.4972	1.08554	0.489388	-2.21817	0.0265435	0	13.7645	10.1769	9.7204	17.312	32.7303	21.2791
ENSBTAG00000001241	ISL1	53.1113	1.07377	0.286016	-3.75424	0.000173868	0.00239869	40.2348	39.0115	23.329	78.986	67.7178	69.3885
ENSBTAG00000018134	AREG	36.6263	1.07294	0.328404	-3.26714	0.00108638	0.0107384	25.4114	21.2019	24.301	55.182	47.4025	46.259
ENSBTAG00000042936		21.3748	1.07281	0.435728	-2.46211	0.0138121	0.074927	14.8233	11.025	15.5526	35.706	27.0871	24.0547
ENSBTAG00000013863	DUSP1	2367.43	1.07207	0.0558369	-19.2	3.7e-82	4.63e-79	1509.86	1582.51	1483.33	3413.71	3175.97	3039.22
ENSBTAG00000013368	ANKRD22	18.6506	1.07108	0.455013	-2.35395	0.0185749	0.0931278	11.6469	12.7211	11.6645	23.804	27.0871	24.9798
ENSBTAG00000031194	PHLDA2	76.5117	1.06029	0.26175	-4.05078	5.1e-05	0.000822528	42.3524	59.3653	46.6579	137.414	73.361	99.9194
ENSBTAG00000042713		26.0076	1.0569	0.417041	-2.53429	0.0112675	0.0645689	13.7645	13.5692	23.329	48.69	27.0871	29.6057
ENSBTAG00000030334	AOC2	115.33	1.04637	0.188128	-5.562	2.67e-08	9.75e-07	70.9403	71.2384	83.5954	166.628	147.851	151.729
ENSBTAG00000043432		14.4638	1.04553	0.528906	-1.97677	0.0480674	0	7.41167	11.025	9.7204	25.968	16.9295	15.7281
ENSBTAG00000004587	DUSP6	2073.87	1.04451	0.0576517	-18.1176	2.31e-73	2.23e-70	1312.92	1287.38	1462.92	2861.89	2799	2719.1
ENSBTAG00000045824		201.909	1.03014	0.169365	-6.08235	1.18e-09	5.29e-08	119.646	120.427	158.442	323.518	215.568	273.853
ENSBTAG00000042963		24.6192	1.02877	0.417161	-2.46613	0.0136581	0.0743818	22.235	11.025	15.5526	34.624	38.3734	25.905
ENSBTAG00000042631		63.62	1.02272	0.251086	-4.07318	4.64e-05	0.000755022	43.4112	41.5557	40.8257	81.15	97.0622	77.7151
ENSBTAG00000016847	ARL4D	56.0436	1.0182	0.332328	-3.06384	0.00218512	0.018621	20.1174	62.7576	27.2171	71.412	83.5186	71.2388
ENSBTAG00000053652		34.5546	1.01231	0.3402	-2.97565	0.00292372	0.0233301	27.5291	22.8981	18.4688	42.198	46.2738	49.9597
ENSBTAG00000021394	FITM1	27.269	1.01081	0.406697	-2.4854	0.0129405	0.0713441	16.941	19.5057	17.4967	34.624	51.917	23.1295
ENSBTAG00000026369	ENC1	5095.73	1.00181	0.0435602	-22.9982	4.86e-117	6.07e-113	3448.55	3264.24	3471.15	6797.13	7044.91	6548.42
ENSBTAG00000053347		49.2275	-1.01154	0.288257	3.50917	0.000449512	0.00519473	71.9991	59.3653	66.0987	38.952	29.3444	29.6057
ENSBTAG00000025062	MAGEE2	24.2324	-1.02471	0.410515	2.49617	0.0125543	0.0698407	33.8819	30.5307	33.0494	21.64	12.4149	13.8777
ENSBTAG00000012636	IKZF4	18.0723	-1.04476	0.518569	2.0147	0.0439361	0	39.176	12.7211	21.3849	8.656	13.5436	12.9525
ENSBTAG00000022255	AR	25.7304	-1.05372	0.413721	2.54694	0.0108673	0.0628226	32.8231	27.9865	43.7418	18.394	10.1577	21.2791
ENSBTAG00000021576	LMOD1	25.4639	-1.07803	0.4005	2.6917	0.00710886	0.0457349	34.9407	28.8346	39.8536	19.476	15.8008	13.8777
ENSBTAG00000013810	GABBR2	25.8516	-1.09869	0.401087	2.73929	0.00615719	0.0408866	29.6467	37.3153	38.8816	19.476	11.2863	18.5036
ENSBTAG00000054677		15.622	-1.15385	0.510001	2.26245	0.0236696	0	20.1174	21.2019	23.329	6.492	12.4149	10.177
ENSBTAG00000049742		15.9904	-1.16159	0.513673	2.26134	0.0237382	0	26.4703	17.8096	22.3569	8.656	6.77178	13.8777
ENSBTAG00000012848	PTPRU	35.5767	-1.17867	0.335971	3.50823	0.000451093	0.00520818	44.47	50.0365	53.4622	21.64	22.5726	21.2791
ENSBTAG00000052788		10.885	-1.2319	0.614515	2.00467	0.0449986	0	12.7057	19.5057	13.6086	7.574	4.51452	7.40144
ENSBTAG00000052669		17.06	-1.28514	0.519525	2.47369	0.0133725	0	26.4703	29.6827	16.5247	14.066	4.51452	11.1022
ENSBTAG00000008575	CGNL1	29.216	-1.30016	0.373407	3.48187	0.000497919	0.00563437	40.2348	39.8596	44.7138	17.312	14.6722	18.5036
ENSBTAG00000046220	LOC510369	16.6667	-1.30101	0.50768	2.56266	0.0103872	0	24.3526	17.8096	29.1612	6.492	10.1577	12.0273
ENSBTAG00000015439		21.6937	-1.31144	0.455151	2.88134	0.00395989	0.029368	33.8819	36.4673	22.3569	7.574	16.9295	12.9525
ENSBTAG00000052186		9.16355	-1.34614	0.681533	1.97517	0.0482492	0	8.47048	14.4173	16.5247	3.246	6.77178	5.55108
ENSBTAG00000046419	TPC3	17.3155	-1.35688	0.542949	2.4991	0.012451	0	14.8233	27.1384	33.0494	4.328	7.90041	16.6532
ENSBTAG00000001492	FYB1	13.1759	-1.38265	0.568424	2.43243	0.0149979	0	14.8233	16.9615	25.273	6.492	9.02904	6.47626
ENSBTAG00000023978	LOC617475	10.7523	-1.43828	0.642323	2.23918	0.0251443	0	22.235	14.4173	10.6924	4.328	4.51452	8.32662
ENSBTAG00000008013	LRRC2	15.5779	-1.45651	0.522091	2.78977	0.00527455	0	25.4114	24.5942	18.4688	10.82	6.77178	7.40144
ENSBTAG00000015235	HMCN1	50.9272	-1.46048	0.318415	4.58673	4.5e-06	0.000100535	79.4108	64.4538	80.6793	37.87	13.5436	29.6057
ENSBTAG00000006357	CRIP3	8.40584	-1.48741	0.725871	2.04913	0.0404492	0	9.52929	9.32884	18.4688	3.246	3.38589	6.47626
ENSBTAG00000007136	ADAM22	12.3688	-1.50468	0.632177	2.38016	0.0173052	0	26.4703	9.32884	19.4408	5.41	3.38589	10.177
ENSBTAG00000000309		10.714	-1.53378	0.624329	2.45668	0.0140227	0	16.941	14.4173	16.5247	5.41	4.51452	6.47626
ENSBTAG00000054965		9.87166	-1.59065	0.685397	2.32078	0.0202989	0	8.47048	14.4173	21.3849	5.41	6.77178	2.77554
ENSBTAG00000020061	KCNJ12	9.82585	-1.62765	0.69313	2.34827	0.018861	0	17.9998	10.1769	16.5247	7.574	1.12863	5.55108
ENSBTAG00000005238		7.36134	-1.73171	0.768567	2.25317	0.0242482	0	9.52929	11.8731	12.6365	3.246	2.25726	4.6259
ENSBTAG00000004542	FAM78A	6.10534	-1.76978	0.872479	2.02845	0.0425139	0	11.6469	5.08846	11.6645	4.328	1.12863	2.77554
ENSBTAG00000017289	MCF2L	8.83408	-1.80859	0.733772	2.46479	0.0137093	0	12.7057	12.7211	15.5526	4.328	6.77178	0.92518
ENSBTAG00000002596	VSTM1	6.59949	-1.91385	0.856856	2.23357	0.0255112	0	5.29405	8.48076	17.4967	2.164	3.38589	2.77554
ENSBTAG00000000924	HOXC12	4.96989	-1.92416	0.972516	1.97854	0.0478676	0	9.52929	10.1769	3.88816	3.246	1.12863	1.85036
ENSBTAG00000050742		7.82175	-1.95839	0.800813	2.44551	0.0144649	0	8.47048	10.1769	18.4688	3.246	5.64315	0.92518
ENSBTAG00000035966	GRXCR2	6.11	-1.99775	0.960641	2.0796	0.037562	0	8.47048	17.8096	2.91612	5.41	1.12863	0.92518
ENSBTAG00000051600		9.34172	-2.03401	0.737012	2.7598	0.00578365	0	15.8822	17.8096	11.6645	2.164	1.12863	7.40144
ENSBTAG00000019539	MFAP3L	5.28066	-2.06297	0.958335	2.15266	0.0313454	0	9.52929	9.32884	6.80428	3.246	0	2.77554
ENSBTAG00000027058	MESP2	4.71981	-2.13414	1.03085	2.07026	0.0384279	0	5.29405	5.08846	12.6365	3.246	1.12863	0.92518
ENSBTAG00000005251	LOC516599	4.76064	-2.18453	1.00099	2.18238	0.0290815	0	7.41167	10.1769	5.83224	2.164	1.12863	1.85036
ENSBTAG00000038889	RILP	8.88129	-2.24831	0.74171	3.03125	0.00243546	0	11.6469	17.8096	14.5806	2.164	3.38589	3.70072
ENSBTAG00000049704		4.11445	-2.32205	1.1089	2.09402	0.0362579	0	5.29405	8.48076	6.80428	0	2.25726	1.85036
ENSBTAG00000019965	TMEM255B	6.88226	-2.44282	0.897602	2.7215	0.00649865	0	11.6469	8.48076	14.5806	4.328	2.25726	0
ENSBTAG00000053804		2.8903	-2.91657	1.45264	2.00777	0.0446674	0	2.11762	9.32884	3.88816	1.082	0	0.92518
ENSBTAG00000052393		3.67954	-3.32455	1.38703	2.39689	0.016535	0	5.29405	4.24038	10.6924	0	0	1.85036
ENSBTAG00000051217		2.12648	-3.37682	1.68104	2.00877	0.0445615	0	3.17643	1.69615	6.80428	1.082	0	0
ENSBTAG00000035182	SERPINB13	2.0888	-3.3925	1.71112	1.98262	0.0474098	0	1.05881	7.63268	2.91612	0	0	0.92518
ENSBTAG00000053674		2.63608	-3.72847	1.59227	2.34161	0.0192008	0	2.11762	6.78461	5.83224	1.082	0	0
ENSBTAG00000011616	MPO	1.51056	-3.99229	1.87174	2.13293	0.0329306	0	1.05881	5.08846	2.91612	0	0	0
ENSBTAG00000053042		1.53949	-4.01387	1.86531	2.15185	0.0314089	0	3.17643	5.08846	0.97204	0	0	0
ENSBTAG00000051042		1.54569	-4.01949	1.82955	2.19699	0.0280212	0	2.11762	4.24038	2.91612	0	0	0
ENSBTAG00000000478	LSMEM2	1.82838	-4.26551	1.75815	2.42614	0.0152603	0	2.11762	5.93653	2.91612	0	0	0

## Sheet: Table S3
Table S3 GO functional classification of DEGs
GO ID (level1)	GO Term (level1)	GO ID (level2)	GO Term (level2)	number_of_out (up)	number_of_out (down)	Genes_of_out_up	Genes_of_out_down
GO:0008150	Biological Process	GO:0048519	negative regulation of biological process	60	8	ENSBTAG00000000163,ENSBTAG00000000569,ENSBTAG00000000604,ENSBTAG00000000706,ENSBTAG00000001241,ENSBTAG00000001294,ENSBTAG00000001321,ENSBTAG00000001570,ENSBTAG00000001774,ENSBTAG00000002144,ENSBTAG00000002363,ENSBTAG00000002724,ENSBTAG00000003396,ENSBTAG00000004293,ENSBTAG00000004347,ENSBTAG00000004587,ENSBTAG00000005998,ENSBTAG00000006125,ENSBTAG00000006538,ENSBTAG00000006609,ENSBTAG00000007446,…	ENSBTAG00000008575,ENSBTAG00000012636,ENSBTAG00000012848,ENSBTAG00000021576,ENSBTAG00000022255,ENSBTAG00000035182,ENSBTAG00000038889,ENSBTAG00000051042
GO:0008150	Biological Process	GO:0023052	signaling	72	11	ENSBTAG00000000163,ENSBTAG00000000569,ENSBTAG00000000604,ENSBTAG00000001060,ENSBTAG00000001241,ENSBTAG00000001321,ENSBTAG00000001570,ENSBTAG00000001774,ENSBTAG00000001864,ENSBTAG00000002144,ENSBTAG00000002363,ENSBTAG00000004293,ENSBTAG00000004347,ENSBTAG00000004587,ENSBTAG00000005990,ENSBTAG00000006538,ENSBTAG00000006599,ENSBTAG00000006609,ENSBTAG00000007101,ENSBTAG00000007446,ENSBTAG00000008294,…	ENSBTAG00000001492,ENSBTAG00000005251,ENSBTAG00000008013,ENSBTAG00000008575,ENSBTAG00000012848,ENSBTAG00000013810,ENSBTAG00000015235,ENSBTAG00000017289,ENSBTAG00000022255,ENSBTAG00000051042,ENSBTAG00000051600
GO:0008150	Biological Process	GO:0008283	cell proliferation	32	2	ENSBTAG00000000569,ENSBTAG00000000604,ENSBTAG00000000706,ENSBTAG00000001241,ENSBTAG00000001321,ENSBTAG00000001570,ENSBTAG00000001774,ENSBTAG00000001864,ENSBTAG00000005990,ENSBTAG00000007101,ENSBTAG00000008898,ENSBTAG00000010361,ENSBTAG00000011624,ENSBTAG00000013227,ENSBTAG00000013912,ENSBTAG00000014127,ENSBTAG00000015345,ENSBTAG00000015582,ENSBTAG00000016906,ENSBTAG00000017285,ENSBTAG00000018134,…	ENSBTAG00000012848,ENSBTAG00000022255
GO:0008150	Biological Process	GO:0048518	positive regulation of biological process	63	8	ENSBTAG00000000569,ENSBTAG00000000604,ENSBTAG00000000706,ENSBTAG00000001060,ENSBTAG00000001241,ENSBTAG00000001294,ENSBTAG00000001321,ENSBTAG00000001570,ENSBTAG00000001774,ENSBTAG00000001864,ENSBTAG00000002144,ENSBTAG00000002363,ENSBTAG00000003396,ENSBTAG00000004347,ENSBTAG00000004587,ENSBTAG00000005990,ENSBTAG00000005998,ENSBTAG00000006125,ENSBTAG00000006194,ENSBTAG00000006599,ENSBTAG00000007101,…	ENSBTAG00000001492,ENSBTAG00000005251,ENSBTAG00000012636,ENSBTAG00000012848,ENSBTAG00000021576,ENSBTAG00000022255,ENSBTAG00000038889,ENSBTAG00000051042
GO:0008150	Biological Process	GO:0040011	locomotion	32	1	ENSBTAG00000000569,ENSBTAG00000000604,ENSBTAG00000000706,ENSBTAG00000001060,ENSBTAG00000001241,ENSBTAG00000001321,ENSBTAG00000001774,ENSBTAG00000001864,ENSBTAG00000004948,ENSBTAG00000005990,ENSBTAG00000008898,ENSBTAG00000010361,ENSBTAG00000011624,ENSBTAG00000013227,ENSBTAG00000013860,ENSBTAG00000013863,ENSBTAG00000014972,ENSBTAG00000015582,ENSBTAG00000016771,ENSBTAG00000017285,ENSBTAG00000019293,…	ENSBTAG00000012848
GO:0008150	Biological Process	GO:0032502	developmental process	62	4	ENSBTAG00000000569,ENSBTAG00000000706,ENSBTAG00000001241,ENSBTAG00000001321,ENSBTAG00000001570,ENSBTAG00000001774,ENSBTAG00000002144,ENSBTAG00000002294,ENSBTAG00000002724,ENSBTAG00000003396,ENSBTAG00000004347,ENSBTAG00000004587,ENSBTAG00000004948,ENSBTAG00000005990,ENSBTAG00000005998,ENSBTAG00000006194,ENSBTAG00000006538,ENSBTAG00000006609,ENSBTAG00000007101,ENSBTAG00000007446,ENSBTAG00000008545,…	ENSBTAG00000021576,ENSBTAG00000022255,ENSBTAG00000027058,ENSBTAG00000035966
GO:0008150	Biological Process	GO:0050896	response to stimulus	83	12	ENSBTAG00000000163,ENSBTAG00000000569,ENSBTAG00000000604,ENSBTAG00000001060,ENSBTAG00000001241,ENSBTAG00000001294,ENSBTAG00000001321,ENSBTAG00000001570,ENSBTAG00000001774,ENSBTAG00000001864,ENSBTAG00000002144,ENSBTAG00000002363,ENSBTAG00000004293,ENSBTAG00000004347,ENSBTAG00000004587,ENSBTAG00000005990,ENSBTAG00000005998,ENSBTAG00000006125,ENSBTAG00000006194,ENSBTAG00000006538,ENSBTAG00000006599,…	ENSBTAG00000001492,ENSBTAG00000005251,ENSBTAG00000008013,ENSBTAG00000008575,ENSBTAG00000011616,ENSBTAG00000012848,ENSBTAG00000013810,ENSBTAG00000015235,ENSBTAG00000017289,ENSBTAG00000022255,ENSBTAG00000051042,ENSBTAG00000051600
GO:0008150	Biological Process	GO:0050789	regulation of biological process	98	18	ENSBTAG00000000082,ENSBTAG00000000163,ENSBTAG00000000569,ENSBTAG00000000604,ENSBTAG00000000706,ENSBTAG00000001060,ENSBTAG00000001241,ENSBTAG00000001294,ENSBTAG00000001321,ENSBTAG00000001570,ENSBTAG00000001774,ENSBTAG00000001864,ENSBTAG00000002144,ENSBTAG00000002294,ENSBTAG00000002363,ENSBTAG00000002724,ENSBTAG00000003396,ENSBTAG00000004293,ENSBTAG00000004347,ENSBTAG00000004587,ENSBTAG00000005990,…	ENSBTAG00000000924,ENSBTAG00000001492,ENSBTAG00000005251,ENSBTAG00000008013,ENSBTAG00000008575,ENSBTAG00000011616,ENSBTAG00000012636,ENSBTAG00000012848,ENSBTAG00000013810,ENSBTAG00000015235,ENSBTAG00000017289,ENSBTAG00000021576,ENSBTAG00000022255,ENSBTAG00000027058,ENSBTAG00000035182,ENSBTAG00000038889,ENSBTAG00000051042,ENSBTAG00000051600
GO:0008150	Biological Process	GO:0065007	biological regulation	101	18	ENSBTAG00000000082,ENSBTAG00000000163,ENSBTAG00000000569,ENSBTAG00000000604,ENSBTAG00000000706,ENSBTAG00000001060,ENSBTAG00000001241,ENSBTAG00000001294,ENSBTAG00000001321,ENSBTAG00000001570,ENSBTAG00000001774,ENSBTAG00000001775,ENSBTAG00000001864,ENSBTAG00000002144,ENSBTAG00000002294,ENSBTAG00000002363,ENSBTAG00000002724,ENSBTAG00000003396,ENSBTAG00000004293,ENSBTAG00000004347,ENSBTAG00000004587,…	ENSBTAG00000000924,ENSBTAG00000001492,ENSBTAG00000005251,ENSBTAG00000008013,ENSBTAG00000008575,ENSBTAG00000011616,ENSBTAG00000012636,ENSBTAG00000012848,ENSBTAG00000013810,ENSBTAG00000015235,ENSBTAG00000017289,ENSBTAG00000021576,ENSBTAG00000022255,ENSBTAG00000027058,ENSBTAG00000035182,ENSBTAG00000038889,ENSBTAG00000051042,ENSBTAG00000051600
GO:0008150	Biological Process	GO:0032501	multicellular organismal process	69	6	ENSBTAG00000000569,ENSBTAG00000000604,ENSBTAG00000000706,ENSBTAG00000001241,ENSBTAG00000001321,ENSBTAG00000001570,ENSBTAG00000001774,ENSBTAG00000002144,ENSBTAG00000002294,ENSBTAG00000002724,ENSBTAG00000003396,ENSBTAG00000004347,ENSBTAG00000004587,ENSBTAG00000005990,ENSBTAG00000005998,ENSBTAG00000006194,ENSBTAG00000006538,ENSBTAG00000006609,ENSBTAG00000007101,ENSBTAG00000007446,ENSBTAG00000008294,…	ENSBTAG00000011616,ENSBTAG00000021576,ENSBTAG00000022255,ENSBTAG00000027058,ENSBTAG00000035966,ENSBTAG00000051042
GO:0008150	Biological Process	GO:0002376	immune system process	29	3	ENSBTAG00000000163,ENSBTAG00000000569,ENSBTAG00000000604,ENSBTAG00000001321,ENSBTAG00000001570,ENSBTAG00000003396,ENSBTAG00000004293,ENSBTAG00000004347,ENSBTAG00000005990,ENSBTAG00000010361,ENSBTAG00000013863,ENSBTAG00000014972,ENSBTAG00000015582,ENSBTAG00000016906,ENSBTAG00000019293,ENSBTAG00000019716,ENSBTAG00000020355,ENSBTAG00000020755,ENSBTAG00000020854,ENSBTAG00000023398,ENSBTAG00000027513,…	ENSBTAG00000001492,ENSBTAG00000005251,ENSBTAG00000011616
GO:0008150	Biological Process	GO:0040007	growth	14	1	ENSBTAG00000001774,ENSBTAG00000002144,ENSBTAG00000004587,ENSBTAG00000005990,ENSBTAG00000007446,ENSBTAG00000008868,ENSBTAG00000012508,ENSBTAG00000014127,ENSBTAG00000015345,ENSBTAG00000015618,ENSBTAG00000016906,ENSBTAG00000018134,ENSBTAG00000031194,ENSBTAG00000045824	ENSBTAG00000022255
GO:0008150	Biological Process	GO:0051179	localization	53	10	ENSBTAG00000000082,ENSBTAG00000000569,ENSBTAG00000000604,ENSBTAG00000000706,ENSBTAG00000001241,ENSBTAG00000001294,ENSBTAG00000001321,ENSBTAG00000001774,ENSBTAG00000001775,ENSBTAG00000001864,ENSBTAG00000002144,ENSBTAG00000002363,ENSBTAG00000003467,ENSBTAG00000004948,ENSBTAG00000005990,ENSBTAG00000006125,ENSBTAG00000008294,ENSBTAG00000008868,ENSBTAG00000008898,ENSBTAG00000010361,ENSBTAG00000011624,…	ENSBTAG00000001492,ENSBTAG00000005251,ENSBTAG00000012848,ENSBTAG00000020061,ENSBTAG00000022255,ENSBTAG00000023978,ENSBTAG00000035966,ENSBTAG00000038889,ENSBTAG00000046419,ENSBTAG00000051042
GO:0008150	Biological Process	GO:0022610	biological adhesion	17	2	ENSBTAG00000000569,ENSBTAG00000000604,ENSBTAG00000001060,ENSBTAG00000001321,ENSBTAG00000001864,ENSBTAG00000005990,ENSBTAG00000013227,ENSBTAG00000013863,ENSBTAG00000019293,ENSBTAG00000019716,ENSBTAG00000020355,ENSBTAG00000020755,ENSBTAG00000034075,ENSBTAG00000045824,ENSBTAG00000046122,ENSBTAG00000047412,ENSBTAG00000051972	ENSBTAG00000012848,ENSBTAG00000015439
GO:0008150	Biological Process	GO:0098754	detoxification	3	1	ENSBTAG00000002363,ENSBTAG00000010913,ENSBTAG00000014127	ENSBTAG00000011616
GO:0008150	Biological Process	GO:0008152	metabolic process	89	14	ENSBTAG00000000163,ENSBTAG00000000569,ENSBTAG00000000604,ENSBTAG00000000706,ENSBTAG00000001241,ENSBTAG00000001294,ENSBTAG00000001321,ENSBTAG00000001570,ENSBTAG00000001774,ENSBTAG00000001864,ENSBTAG00000002144,ENSBTAG00000002294,ENSBTAG00000002363,ENSBTAG00000002724,ENSBTAG00000003396,ENSBTAG00000004347,ENSBTAG00000004587,ENSBTAG00000005093,ENSBTAG00000005973,ENSBTAG00000005998,ENSBTAG00000006125,…	ENSBTAG00000000309,ENSBTAG00000000924,ENSBTAG00000005251,ENSBTAG00000007136,ENSBTAG00000008013,ENSBTAG00000011616,ENSBTAG00000012636,ENSBTAG00000012848,ENSBTAG00000022255,ENSBTAG00000027058,ENSBTAG00000035182,ENSBTAG00000038889,ENSBTAG00000046220,ENSBTAG00000051042
GO:0008150	Biological Process	GO:0048511	rhythmic process	4	1	ENSBTAG00000000706,ENSBTAG00000005998,ENSBTAG00000014127,ENSBTAG00000052562	ENSBTAG00000051042
GO:0008150	Biological Process	GO:0022414	reproductive process	13	1	ENSBTAG00000000569,ENSBTAG00000000706,ENSBTAG00000001570,ENSBTAG00000002724,ENSBTAG00000006194,ENSBTAG00000014127,ENSBTAG00000016906,ENSBTAG00000018134,ENSBTAG00000031194,ENSBTAG00000031802,ENSBTAG00000045824,ENSBTAG00000050199,ENSBTAG00000051972	ENSBTAG00000022255
GO:0008150	Biological Process	GO:0000003	reproduction	13	1	ENSBTAG00000000569,ENSBTAG00000000706,ENSBTAG00000001570,ENSBTAG00000002724,ENSBTAG00000006194,ENSBTAG00000014127,ENSBTAG00000016906,ENSBTAG00000018134,ENSBTAG00000031194,ENSBTAG00000031802,ENSBTAG00000045824,ENSBTAG00000050199,ENSBTAG00000051972	ENSBTAG00000022255
GO:0008150	Biological Process	GO:0007610	behavior	6	1	ENSBTAG00000007446,ENSBTAG00000015618,ENSBTAG00000016771,ENSBTAG00000021639,ENSBTAG00000034075,ENSBTAG00000040329	ENSBTAG00000051042
GO:0008150	Biological Process	GO:0051704	multi-organism process	16	3	ENSBTAG00000000163,ENSBTAG00000000706,ENSBTAG00000001321,ENSBTAG00000002724,ENSBTAG00000005998,ENSBTAG00000006194,ENSBTAG00000014127,ENSBTAG00000014972,ENSBTAG00000016906,ENSBTAG00000019716,ENSBTAG00000027513,ENSBTAG00000031802,ENSBTAG00000045824,ENSBTAG00000049851,ENSBTAG00000050199,ENSBTAG00000051972	ENSBTAG00000005251,ENSBTAG00000011616,ENSBTAG00000022255
GO:0008150	Biological Process	GO:0098743	cell aggregation	1	0	ENSBTAG00000045824	--
GO:0008150	Biological Process	GO:0001906	cell killing	2	0	ENSBTAG00000004293,ENSBTAG00000039993	--
GO:0008150	Biological Process	GO:0071840	cellular component organization or biogenesis	40	8	ENSBTAG00000000163,ENSBTAG00000000569,ENSBTAG00000000706,ENSBTAG00000001241,ENSBTAG00000001294,ENSBTAG00000001321,ENSBTAG00000001570,ENSBTAG00000001774,ENSBTAG00000002144,ENSBTAG00000002724,ENSBTAG00000004948,ENSBTAG00000005990,ENSBTAG00000005998,ENSBTAG00000006125,ENSBTAG00000006194,ENSBTAG00000007446,ENSBTAG00000008294,ENSBTAG00000008868,ENSBTAG00000008898,ENSBTAG00000009491,ENSBTAG00000012508,…	ENSBTAG00000005238,ENSBTAG00000008575,ENSBTAG00000011616,ENSBTAG00000021576,ENSBTAG00000022255,ENSBTAG00000035966,ENSBTAG00000038889,ENSBTAG00000051042
GO:0008150	Biological Process	GO:0009987	cellular process	109	22	ENSBTAG00000000082,ENSBTAG00000000163,ENSBTAG00000000569,ENSBTAG00000000604,ENSBTAG00000000706,ENSBTAG00000001060,ENSBTAG00000001241,ENSBTAG00000001294,ENSBTAG00000001321,ENSBTAG00000001570,ENSBTAG00000001774,ENSBTAG00000001864,ENSBTAG00000002144,ENSBTAG00000002294,ENSBTAG00000002363,ENSBTAG00000002724,ENSBTAG00000003396,ENSBTAG00000004293,ENSBTAG00000004347,ENSBTAG00000004587,ENSBTAG00000004948,…	ENSBTAG00000000309,ENSBTAG00000000924,ENSBTAG00000001492,ENSBTAG00000005238,ENSBTAG00000005251,ENSBTAG00000008013,ENSBTAG00000008575,ENSBTAG00000011616,ENSBTAG00000012636,ENSBTAG00000012848,ENSBTAG00000013810,ENSBTAG00000015235,ENSBTAG00000017289,ENSBTAG00000021576,ENSBTAG00000022255,ENSBTAG00000027058,ENSBTAG00000035182,ENSBTAG00000035966,ENSBTAG00000038889,ENSBTAG00000046220,ENSBTAG00000051042,…
GO:0008150	Biological Process	GO:0043473	pigmentation	1	0	ENSBTAG00000013227	--
GO:0003674	Molecular Function	GO:0098772	molecular function regulator	28	2	ENSBTAG00000000604,ENSBTAG00000001294,ENSBTAG00000001321,ENSBTAG00000001570,ENSBTAG00000001774,ENSBTAG00000001775,ENSBTAG00000002144,ENSBTAG00000004293,ENSBTAG00000006538,ENSBTAG00000006599,ENSBTAG00000007446,ENSBTAG00000008868,ENSBTAG00000011624,ENSBTAG00000012508,ENSBTAG00000015618,ENSBTAG00000016045,ENSBTAG00000017007,ENSBTAG00000017285,ENSBTAG00000018134,ENSBTAG00000019716,ENSBTAG00000019961,…	ENSBTAG00000017289,ENSBTAG00000035182
GO:0003674	Molecular Function	GO:0016209	antioxidant activity	4	1	ENSBTAG00000002363,ENSBTAG00000010913,ENSBTAG00000013912,ENSBTAG00000014127	ENSBTAG00000011616
GO:0003674	Molecular Function	GO:0005488	binding	106	22	ENSBTAG00000000163,ENSBTAG00000000569,ENSBTAG00000000604,ENSBTAG00000000706,ENSBTAG00000001060,ENSBTAG00000001241,ENSBTAG00000001294,ENSBTAG00000001321,ENSBTAG00000001570,ENSBTAG00000001774,ENSBTAG00000001775,ENSBTAG00000001864,ENSBTAG00000002144,ENSBTAG00000002294,ENSBTAG00000002363,ENSBTAG00000003396,ENSBTAG00000004293,ENSBTAG00000005973,ENSBTAG00000005990,ENSBTAG00000005998,ENSBTAG00000006125,…	ENSBTAG00000000309,ENSBTAG00000000924,ENSBTAG00000001492,ENSBTAG00000005251,ENSBTAG00000006357,ENSBTAG00000008013,ENSBTAG00000011616,ENSBTAG00000012636,ENSBTAG00000012848,ENSBTAG00000013810,ENSBTAG00000015235,ENSBTAG00000015439,ENSBTAG00000017289,ENSBTAG00000021576,ENSBTAG00000022255,ENSBTAG00000023978,ENSBTAG00000027058,ENSBTAG00000035182,ENSBTAG00000038889,ENSBTAG00000046220,ENSBTAG00000051042,…
GO:0003674	Molecular Function	GO:0140110	transcription regulator activity	22	4	ENSBTAG00000000569,ENSBTAG00000001241,ENSBTAG00000001864,ENSBTAG00000002294,ENSBTAG00000003396,ENSBTAG00000006194,ENSBTAG00000008182,ENSBTAG00000008409,ENSBTAG00000008545,ENSBTAG00000008898,ENSBTAG00000009166,ENSBTAG00000013227,ENSBTAG00000015217,ENSBTAG00000017007,ENSBTAG00000019293,ENSBTAG00000020355,ENSBTAG00000020854,ENSBTAG00000031544,ENSBTAG00000031682,ENSBTAG00000045824,ENSBTAG00000050875,…	ENSBTAG00000000924,ENSBTAG00000012636,ENSBTAG00000022255,ENSBTAG00000027058
GO:0003674	Molecular Function	GO:0005215	transporter activity	7	2	ENSBTAG00000000082,ENSBTAG00000003467,ENSBTAG00000008294,ENSBTAG00000016388,ENSBTAG00000025652,ENSBTAG00000034075,ENSBTAG00000046544	ENSBTAG00000020061,ENSBTAG00000046419
GO:0003674	Molecular Function	GO:0005198	structural molecule activity	3	0	ENSBTAG00000008868,ENSBTAG00000015582,ENSBTAG00000037553	--
GO:0003674	Molecular Function	GO:0003824	catalytic activity	33	9	ENSBTAG00000000706,ENSBTAG00000002363,ENSBTAG00000004587,ENSBTAG00000005093,ENSBTAG00000005973,ENSBTAG00000005998,ENSBTAG00000006125,ENSBTAG00000007101,ENSBTAG00000008868,ENSBTAG00000010371,ENSBTAG00000010913,ENSBTAG00000012508,ENSBTAG00000013863,ENSBTAG00000013912,ENSBTAG00000013984,ENSBTAG00000014127,ENSBTAG00000015345,ENSBTAG00000015582,ENSBTAG00000015818,ENSBTAG00000016045,ENSBTAG00000016771,…	ENSBTAG00000000309,ENSBTAG00000005251,ENSBTAG00000007136,ENSBTAG00000008013,ENSBTAG00000008575,ENSBTAG00000011616,ENSBTAG00000012848,ENSBTAG00000015235,ENSBTAG00000046220
GO:0003674	Molecular Function	GO:0060089	molecular transducer activity	6	3	ENSBTAG00000001060,ENSBTAG00000002144,ENSBTAG00000004347,ENSBTAG00000005990,ENSBTAG00000014972,ENSBTAG00000040329	ENSBTAG00000013810,ENSBTAG00000015235,ENSBTAG00000051042
GO:0005575	Cellular Component	GO:0005576	extracellular region	24	3	ENSBTAG00000000706,ENSBTAG00000001321,ENSBTAG00000001570,ENSBTAG00000005093,ENSBTAG00000005973,ENSBTAG00000006538,ENSBTAG00000006599,ENSBTAG00000007101,ENSBTAG00000007446,ENSBTAG00000011624,ENSBTAG00000013984,ENSBTAG00000015618,ENSBTAG00000015818,ENSBTAG00000017285,ENSBTAG00000018134,ENSBTAG00000019716,ENSBTAG00000020755,ENSBTAG00000020773,ENSBTAG00000021739,ENSBTAG00000021766,ENSBTAG00000027513,…	ENSBTAG00000011616,ENSBTAG00000015235,ENSBTAG00000035182
GO:0005575	Cellular Component	GO:0044421	extracellular region part	20	2	ENSBTAG00000000706,ENSBTAG00000001321,ENSBTAG00000001570,ENSBTAG00000005093,ENSBTAG00000006599,ENSBTAG00000007101,ENSBTAG00000007446,ENSBTAG00000011624,ENSBTAG00000013984,ENSBTAG00000015618,ENSBTAG00000015818,ENSBTAG00000017285,ENSBTAG00000018134,ENSBTAG00000019716,ENSBTAG00000020755,ENSBTAG00000020773,ENSBTAG00000021766,ENSBTAG00000027513,ENSBTAG00000032591,ENSBTAG00000039993	ENSBTAG00000011616,ENSBTAG00000035182
GO:0005575	Cellular Component	GO:0043226	organelle	82	16	ENSBTAG00000000163,ENSBTAG00000000569,ENSBTAG00000000706,ENSBTAG00000001060,ENSBTAG00000001241,ENSBTAG00000001294,ENSBTAG00000001321,ENSBTAG00000001570,ENSBTAG00000001774,ENSBTAG00000001775,ENSBTAG00000001864,ENSBTAG00000002144,ENSBTAG00000002363,ENSBTAG00000002724,ENSBTAG00000003396,ENSBTAG00000004347,ENSBTAG00000004587,ENSBTAG00000005990,ENSBTAG00000005998,ENSBTAG00000006125,ENSBTAG00000006194,…	ENSBTAG00000000924,ENSBTAG00000001492,ENSBTAG00000005238,ENSBTAG00000005251,ENSBTAG00000007136,ENSBTAG00000008013,ENSBTAG00000008575,ENSBTAG00000011616,ENSBTAG00000019539,ENSBTAG00000021576,ENSBTAG00000022255,ENSBTAG00000023978,ENSBTAG00000027058,ENSBTAG00000035182,ENSBTAG00000035966,ENSBTAG00000038889
GO:0005575	Cellular Component	GO:0005623	cell	107	22	ENSBTAG00000000082,ENSBTAG00000000163,ENSBTAG00000000569,ENSBTAG00000000604,ENSBTAG00000000706,ENSBTAG00000001060,ENSBTAG00000001241,ENSBTAG00000001294,ENSBTAG00000001321,ENSBTAG00000001570,ENSBTAG00000001774,ENSBTAG00000001775,ENSBTAG00000001864,ENSBTAG00000002144,ENSBTAG00000002363,ENSBTAG00000002724,ENSBTAG00000003396,ENSBTAG00000003467,ENSBTAG00000004293,ENSBTAG00000004347,ENSBTAG00000004587,…	ENSBTAG00000000924,ENSBTAG00000001492,ENSBTAG00000005238,ENSBTAG00000005251,ENSBTAG00000007136,ENSBTAG00000008013,ENSBTAG00000008575,ENSBTAG00000011616,ENSBTAG00000013810,ENSBTAG00000015235,ENSBTAG00000015439,ENSBTAG00000019539,ENSBTAG00000021576,ENSBTAG00000022255,ENSBTAG00000023978,ENSBTAG00000027058,ENSBTAG00000035182,ENSBTAG00000035966,ENSBTAG00000038889,ENSBTAG00000046220,ENSBTAG00000051042,…
GO:0005575	Cellular Component	GO:0044464	cell part	107	22	ENSBTAG00000000082,ENSBTAG00000000163,ENSBTAG00000000569,ENSBTAG00000000604,ENSBTAG00000000706,ENSBTAG00000001060,ENSBTAG00000001241,ENSBTAG00000001294,ENSBTAG00000001321,ENSBTAG00000001570,ENSBTAG00000001774,ENSBTAG00000001775,ENSBTAG00000001864,ENSBTAG00000002144,ENSBTAG00000002363,ENSBTAG00000002724,ENSBTAG00000003396,ENSBTAG00000003467,ENSBTAG00000004293,ENSBTAG00000004347,ENSBTAG00000004587,…	ENSBTAG00000000924,ENSBTAG00000001492,ENSBTAG00000005238,ENSBTAG00000005251,ENSBTAG00000007136,ENSBTAG00000008013,ENSBTAG00000008575,ENSBTAG00000011616,ENSBTAG00000013810,ENSBTAG00000015235,ENSBTAG00000015439,ENSBTAG00000019539,ENSBTAG00000021576,ENSBTAG00000022255,ENSBTAG00000023978,ENSBTAG00000027058,ENSBTAG00000035182,ENSBTAG00000035966,ENSBTAG00000038889,ENSBTAG00000046220,ENSBTAG00000051042,…
GO:0005575	Cellular Component	GO:0099080	supramolecular complex	4	2	ENSBTAG00000001774,ENSBTAG00000022158,ENSBTAG00000037553,ENSBTAG00000039425	ENSBTAG00000005238,ENSBTAG00000021576
GO:0005575	Cellular Component	GO:0045202	synapse	5	2	ENSBTAG00000007446,ENSBTAG00000019293,ENSBTAG00000021639,ENSBTAG00000021658,ENSBTAG00000040329	ENSBTAG00000007136,ENSBTAG00000051042
GO:0005575	Cellular Component	GO:0031974	membrane-enclosed lumen	25	5	ENSBTAG00000000569,ENSBTAG00000002724,ENSBTAG00000004587,ENSBTAG00000005990,ENSBTAG00000006125,ENSBTAG00000006194,ENSBTAG00000006538,ENSBTAG00000008182,ENSBTAG00000008409,ENSBTAG00000008545,ENSBTAG00000009491,ENSBTAG00000013860,ENSBTAG00000013912,ENSBTAG00000017007,ENSBTAG00000018453,ENSBTAG00000018653,ENSBTAG00000020355,ENSBTAG00000020854,ENSBTAG00000023398,ENSBTAG00000033304,ENSBTAG00000034366,…	ENSBTAG00000005251,ENSBTAG00000011616,ENSBTAG00000019539,ENSBTAG00000022255,ENSBTAG00000035182
GO:0005575	Cellular Component	GO:0044456	synapse part	2	2	ENSBTAG00000007446,ENSBTAG00000021639	ENSBTAG00000007136,ENSBTAG00000051042
GO:0005575	Cellular Component	GO:0032991	protein-containing complex	29	5	ENSBTAG00000000569,ENSBTAG00000001060,ENSBTAG00000001294,ENSBTAG00000001864,ENSBTAG00000002144,ENSBTAG00000002363,ENSBTAG00000003396,ENSBTAG00000004293,ENSBTAG00000005998,ENSBTAG00000007101,ENSBTAG00000008294,ENSBTAG00000008545,ENSBTAG00000008868,ENSBTAG00000009491,ENSBTAG00000018653,ENSBTAG00000019961,ENSBTAG00000020355,ENSBTAG00000021639,ENSBTAG00000021739,ENSBTAG00000022158,ENSBTAG00000025652,…	ENSBTAG00000001492,ENSBTAG00000008575,ENSBTAG00000013810,ENSBTAG00000022255,ENSBTAG00000038889
GO:0005575	Cellular Component	GO:0044422	organelle part	40	11	ENSBTAG00000000569,ENSBTAG00000001774,ENSBTAG00000002724,ENSBTAG00000004587,ENSBTAG00000005990,ENSBTAG00000006125,ENSBTAG00000006194,ENSBTAG00000006538,ENSBTAG00000008182,ENSBTAG00000008409,ENSBTAG00000008545,ENSBTAG00000009491,ENSBTAG00000010371,ENSBTAG00000013227,ENSBTAG00000013860,ENSBTAG00000013912,ENSBTAG00000014127,ENSBTAG00000016771,ENSBTAG00000017007,ENSBTAG00000018453,ENSBTAG00000018653,…	ENSBTAG00000005238,ENSBTAG00000005251,ENSBTAG00000007136,ENSBTAG00000008575,ENSBTAG00000011616,ENSBTAG00000019539,ENSBTAG00000021576,ENSBTAG00000022255,ENSBTAG00000035182,ENSBTAG00000035966,ENSBTAG00000038889
GO:0005575	Cellular Component	GO:0016020	membrane	44	16	ENSBTAG00000000082,ENSBTAG00000000604,ENSBTAG00000001060,ENSBTAG00000001294,ENSBTAG00000001774,ENSBTAG00000002144,ENSBTAG00000003467,ENSBTAG00000004293,ENSBTAG00000004347,ENSBTAG00000005990,ENSBTAG00000006609,ENSBTAG00000007101,ENSBTAG00000008294,ENSBTAG00000008868,ENSBTAG00000010361,ENSBTAG00000013368,ENSBTAG00000013984,ENSBTAG00000014127,ENSBTAG00000014972,ENSBTAG00000015582,ENSBTAG00000016388,…	ENSBTAG00000000309,ENSBTAG00000000478,ENSBTAG00000001492,ENSBTAG00000002596,ENSBTAG00000007136,ENSBTAG00000012848,ENSBTAG00000013810,ENSBTAG00000015235,ENSBTAG00000015439,ENSBTAG00000019539,ENSBTAG00000019965,ENSBTAG00000020061,ENSBTAG00000022255,ENSBTAG00000038889,ENSBTAG00000046419,ENSBTAG00000051042
GO:0005575	Cellular Component	GO:0030054	cell junction	0	2	--	ENSBTAG00000012848,ENSBTAG00000019539
GO:0005575	Cellular Component	GO:0044425	membrane part	32	12	ENSBTAG00000000082,ENSBTAG00000000604,ENSBTAG00000001060,ENSBTAG00000002144,ENSBTAG00000003467,ENSBTAG00000004293,ENSBTAG00000004347,ENSBTAG00000005990,ENSBTAG00000006609,ENSBTAG00000007101,ENSBTAG00000008294,ENSBTAG00000010361,ENSBTAG00000013368,ENSBTAG00000013984,ENSBTAG00000014127,ENSBTAG00000014972,ENSBTAG00000015582,ENSBTAG00000016388,ENSBTAG00000018134,ENSBTAG00000019961,ENSBTAG00000020755,…	ENSBTAG00000000309,ENSBTAG00000000478,ENSBTAG00000002596,ENSBTAG00000007136,ENSBTAG00000012848,ENSBTAG00000013810,ENSBTAG00000015439,ENSBTAG00000019539,ENSBTAG00000019965,ENSBTAG00000020061,ENSBTAG00000046419,ENSBTAG00000051042

## Sheet: Table S4
Table S4 GO enrichment of DEGs
class	GO.ID	pathway	Count	All	enrichment	pvalue	p.adjust	Genes
BP	GO:0009966	regulation of signal transduction	53	2196	0.0241348	5.31328e-13	1.15102e-09	ENSBTAG00000000163;ENSBTAG00000000569;ENSBTAG00000001060;ENSBTAG00000001241;ENSBTAG00000001321;ENSBTAG00000001570;ENSBTAG00000001774;ENSBTAG00000002144;ENSBTAG00000002363;ENSBTAG00000004293;ENSBTAG00000004587;ENSBTAG00000005251;ENSBTAG00000006599;ENSBTAG00000006609;ENSBTAG00000007101;ENSBTAG00000008545;ENSBTAG00000008575;ENSBTAG00000008868;ENSBTAG00000010361;ENSBTAG00000010371;ENSBTAG00000011624;…
BP	GO:0048583	regulation of response to stimulus	62	2922	0.0212183	6.78595e-13	1.15102e-09	ENSBTAG00000000163;ENSBTAG00000000569;ENSBTAG00000001060;ENSBTAG00000001241;ENSBTAG00000001294;ENSBTAG00000001321;ENSBTAG00000001492;ENSBTAG00000001570;ENSBTAG00000001774;ENSBTAG00000002144;ENSBTAG00000002363;ENSBTAG00000004293;ENSBTAG00000004587;ENSBTAG00000005251;ENSBTAG00000006599;ENSBTAG00000006609;ENSBTAG00000007101;ENSBTAG00000008545;ENSBTAG00000008575;ENSBTAG00000008868;ENSBTAG00000010361;…
BP	GO:0010646	regulation of cell communication	56	2460	0.0227642	9.62663e-13	1.15102e-09	ENSBTAG00000000163;ENSBTAG00000000569;ENSBTAG00000001060;ENSBTAG00000001241;ENSBTAG00000001321;ENSBTAG00000001570;ENSBTAG00000001774;ENSBTAG00000002144;ENSBTAG00000002363;ENSBTAG00000004293;ENSBTAG00000004587;ENSBTAG00000005251;ENSBTAG00000006599;ENSBTAG00000006609;ENSBTAG00000007101;ENSBTAG00000007446;ENSBTAG00000008545;ENSBTAG00000008575;ENSBTAG00000008868;ENSBTAG00000010361;ENSBTAG00000010371;…
BP	GO:0023051	regulation of signaling	56	2480	0.0225806	1.34853e-12	1.2093e-09	ENSBTAG00000000163;ENSBTAG00000000569;ENSBTAG00000001060;ENSBTAG00000001241;ENSBTAG00000001321;ENSBTAG00000001570;ENSBTAG00000001774;ENSBTAG00000002144;ENSBTAG00000002363;ENSBTAG00000004293;ENSBTAG00000004587;ENSBTAG00000005251;ENSBTAG00000006599;ENSBTAG00000006609;ENSBTAG00000007101;ENSBTAG00000007446;ENSBTAG00000008545;ENSBTAG00000008575;ENSBTAG00000008868;ENSBTAG00000010361;ENSBTAG00000010371;…
BP	GO:0010648	negative regulation of cell communication	33	969	0.0340557	6.72327e-12	4.36831e-09	ENSBTAG00000000163;ENSBTAG00000001241;ENSBTAG00000001321;ENSBTAG00000001570;ENSBTAG00000001774;ENSBTAG00000002144;ENSBTAG00000002363;ENSBTAG00000004587;ENSBTAG00000006609;ENSBTAG00000008545;ENSBTAG00000008575;ENSBTAG00000010361;ENSBTAG00000010371;ENSBTAG00000012848;ENSBTAG00000013227;ENSBTAG00000013863;ENSBTAG00000014127;ENSBTAG00000015217;ENSBTAG00000015582;ENSBTAG00000015618;ENSBTAG00000019716;…
BP	GO:0023057	negative regulation of signaling	33	972	0.0339506	7.3069e-12	4.36831e-09	ENSBTAG00000000163;ENSBTAG00000001241;ENSBTAG00000001321;ENSBTAG00000001570;ENSBTAG00000001774;ENSBTAG00000002144;ENSBTAG00000002363;ENSBTAG00000004587;ENSBTAG00000006609;ENSBTAG00000008545;ENSBTAG00000008575;ENSBTAG00000010361;ENSBTAG00000010371;ENSBTAG00000012848;ENSBTAG00000013227;ENSBTAG00000013863;ENSBTAG00000014127;ENSBTAG00000015217;ENSBTAG00000015582;ENSBTAG00000015618;ENSBTAG00000019716;…
BP	GO:0048585	negative regulation of response to stimulus	36	1202	0.0299501	2.44813e-11	1.25449e-08	ENSBTAG00000000163;ENSBTAG00000001241;ENSBTAG00000001321;ENSBTAG00000001570;ENSBTAG00000001774;ENSBTAG00000002144;ENSBTAG00000002363;ENSBTAG00000004293;ENSBTAG00000004587;ENSBTAG00000006609;ENSBTAG00000008545;ENSBTAG00000008575;ENSBTAG00000010361;ENSBTAG00000010371;ENSBTAG00000012848;ENSBTAG00000013227;ENSBTAG00000013863;ENSBTAG00000014127;ENSBTAG00000014972;ENSBTAG00000015217;ENSBTAG00000015582;…
BP	GO:0009968	negative regulation of signal transduction	31	916	0.0338428	3.88043e-11	1.73989e-08	ENSBTAG00000000163;ENSBTAG00000001241;ENSBTAG00000001321;ENSBTAG00000001570;ENSBTAG00000001774;ENSBTAG00000002144;ENSBTAG00000002363;ENSBTAG00000004587;ENSBTAG00000006609;ENSBTAG00000008545;ENSBTAG00000008575;ENSBTAG00000010361;ENSBTAG00000010371;ENSBTAG00000012848;ENSBTAG00000013227;ENSBTAG00000013863;ENSBTAG00000014127;ENSBTAG00000015217;ENSBTAG00000015582;ENSBTAG00000015618;ENSBTAG00000019716;…
MF	GO:0008083	growth factor activity	10	120	0.0833333	1.17894e-07	5.28165e-05	ENSBTAG00000001570;ENSBTAG00000006599;ENSBTAG00000007446;ENSBTAG00000011624;ENSBTAG00000012508;ENSBTAG00000015618;ENSBTAG00000017285;ENSBTAG00000018134;ENSBTAG00000021766;ENSBTAG00000027513
MF	GO:0030545	receptor regulator activity	17	454	0.0374449	6.3074e-07	0.000141286	ENSBTAG00000000604;ENSBTAG00000001321;ENSBTAG00000001570;ENSBTAG00000004293;ENSBTAG00000006538;ENSBTAG00000006599;ENSBTAG00000007446;ENSBTAG00000011624;ENSBTAG00000012508;ENSBTAG00000015618;ENSBTAG00000017285;ENSBTAG00000018134;ENSBTAG00000019716;ENSBTAG00000021739;ENSBTAG00000021766;ENSBTAG00000027513;ENSBTAG00000049114
MF	GO:0048018	receptor ligand activity	16	425	0.0376471	1.28485e-06	0.00019187	ENSBTAG00000000604;ENSBTAG00000001321;ENSBTAG00000001570;ENSBTAG00000006538;ENSBTAG00000006599;ENSBTAG00000007446;ENSBTAG00000011624;ENSBTAG00000012508;ENSBTAG00000015618;ENSBTAG00000017285;ENSBTAG00000018134;ENSBTAG00000019716;ENSBTAG00000021739;ENSBTAG00000021766;ENSBTAG00000027513;ENSBTAG00000049114
MF	GO:0017017	MAP kinase tyrosine/serine/threonine phosphatase activity	4	13	0.307692	4.08083e-06	0.000457054	ENSBTAG00000004587;ENSBTAG00000013863;ENSBTAG00000020283;ENSBTAG00000044208
MF	GO:0033549	MAP kinase phosphatase activity	4	15	0.266667	7.68311e-06	0.000688407	ENSBTAG00000004587;ENSBTAG00000013863;ENSBTAG00000020283;ENSBTAG00000044208
MF	GO:0001228	DNA-binding transcription activator activity, RNA polymerase II-specific	14	390	0.0358974	1.05332e-05	0.000786482	ENSBTAG00000001241;ENSBTAG00000001864;ENSBTAG00000003396;ENSBTAG00000008182;ENSBTAG00000008545;ENSBTAG00000008898;ENSBTAG00000009166;ENSBTAG00000019293;ENSBTAG00000020355;ENSBTAG00000022255;ENSBTAG00000031544;ENSBTAG00000031682;ENSBTAG00000045824;ENSBTAG00000051972
CC	GO:1990622	CHOP-ATF3 complex	2	2	1	7.13e-05	0.0208946	ENSBTAG00000008545;ENSBTAG00000031544
CC	GO:0005615	extracellular space	20	1167	0.017138	0.00202294	0.224265	ENSBTAG00000001321;ENSBTAG00000001570;ENSBTAG00000005093;ENSBTAG00000006599;ENSBTAG00000007101;ENSBTAG00000007446;ENSBTAG00000011616;ENSBTAG00000011624;ENSBTAG00000013984;ENSBTAG00000015618;ENSBTAG00000017285;ENSBTAG00000018134;ENSBTAG00000019716;ENSBTAG00000020755;ENSBTAG00000020773;ENSBTAG00000021766;ENSBTAG00000027513;ENSBTAG00000032591;ENSBTAG00000035182;ENSBTAG00000039993
CC	GO:0005576	extracellular region	27	1799	0.0150083	0.00229623	0.224265	ENSBTAG00000000706;ENSBTAG00000001321;ENSBTAG00000001570;ENSBTAG00000005093;ENSBTAG00000005973;ENSBTAG00000006538;ENSBTAG00000006599;ENSBTAG00000007101;ENSBTAG00000007446;ENSBTAG00000011616;ENSBTAG00000011624;ENSBTAG00000013984;ENSBTAG00000015235;ENSBTAG00000015618;ENSBTAG00000015818;ENSBTAG00000017285;ENSBTAG00000018134;ENSBTAG00000019716;ENSBTAG00000020755;ENSBTAG00000020773;ENSBTAG00000021739;…
CC	GO:0044421	extracellular region part	22	1390	0.0158273	0.00322496	0.236228	ENSBTAG00000000706;ENSBTAG00000001321;ENSBTAG00000001570;ENSBTAG00000005093;ENSBTAG00000006599;ENSBTAG00000007101;ENSBTAG00000007446;ENSBTAG00000011616;ENSBTAG00000011624;ENSBTAG00000013984;ENSBTAG00000015618;ENSBTAG00000015818;ENSBTAG00000017285;ENSBTAG00000018134;ENSBTAG00000019716;ENSBTAG00000020755;ENSBTAG00000020773;ENSBTAG00000021766;ENSBTAG00000027513;ENSBTAG00000032591;ENSBTAG00000035182;…
CC	GO:0005634	nucleus	65	5834	0.0111416	0.00477424	0.279771	ENSBTAG00000000569;ENSBTAG00000000924;ENSBTAG00000001241;ENSBTAG00000001774;ENSBTAG00000001864;ENSBTAG00000002144;ENSBTAG00000002363;ENSBTAG00000002724;ENSBTAG00000003396;ENSBTAG00000004587;ENSBTAG00000005251;ENSBTAG00000005990;ENSBTAG00000005998;ENSBTAG00000006125;ENSBTAG00000006194;ENSBTAG00000006538;ENSBTAG00000006609;ENSBTAG00000008182;ENSBTAG00000008409;ENSBTAG00000008545;ENSBTAG00000008868;…
CC	GO:0036488	CHOP-C/EBP complex	1	1	1	0.00847312	0.326773	ENSBTAG00000031544
CC	GO:1990617	CHOP-ATF4 complex	1	1	1	0.00847312	0.326773	ENSBTAG00000031544

## Sheet: Table S5
Table S5 KEGG enrichment of the DEGs
KEGG_A_class	KEGG_B_class	Pathway	out (88)	All (9518)	Richfactor	Pvalue	Qvalue	Pathway ID	Genes	K_IDs
Organismal Systems	Immune system	IL-17 signaling pathway	9	107	0.0841121	5.57526e-07	9.75671e-05	ko04657	ENSBTAG00000015818;ENSBTAG00000001321;ENSBTAG00000006194;ENSBTAG00000008182;ENSBTAG00000051972;ENSBTAG00000001570;ENSBTAG00000014127;ENSBTAG00000019716;ENSBTAG00000027513	K01388+K04519+K04502+K09029+K10048+K05427+K11987+K10030+K05505
Environmental Information Processing	Signal transduction	MAPK signaling pathway	13	302	0.0430464	3.61144e-06	0.000316001	ko04010	ENSBTAG00000004587;ENSBTAG00000001321;ENSBTAG00000008409;ENSBTAG00000044208;ENSBTAG00000017285;ENSBTAG00000007446;ENSBTAG00000011624;ENSBTAG00000020283;ENSBTAG00000039035;ENSBTAG00000031544;ENSBTAG00000013860;ENSBTAG00000013863;ENSBTAG00000018134	K21946+K04519+K04377+K04459+K22603+K02582+K22429+K04459+K03283+K04452+K04402+K21278+K09782
Human Diseases	Cancers	Pathways in cancer	17	570	0.0298246	1.46956e-05	0.000857243	ko05200	ENSBTAG00000014972;ENSBTAG00000049851;ENSBTAG00000015818;ENSBTAG00000008409;ENSBTAG00000013912;ENSBTAG00000010361;ENSBTAG00000046701;ENSBTAG00000015582;ENSBTAG00000017285;ENSBTAG00000051975;ENSBTAG00000011624;ENSBTAG00000022255;ENSBTAG00000013860;ENSBTAG00000001060;ENSBTAG00000014127;ENSBTAG00000019716;ENSBTAG00000000569	K04261+K10131+K01388+K04377+K22182+K06051+K03096+K00510+K22603+K06643+K22429+K08557+K04402+K04189+K11987+K10030+K06054
Human Diseases	Cancers	Bladder cancer	5	47	0.106383	6.80722e-05	0.00297816	ko05219	ENSBTAG00000015818;ENSBTAG00000008409;ENSBTAG00000051975;ENSBTAG00000021766;ENSBTAG00000019716	K01388+K04377+K06643+K08523+K10030
Human Diseases	Cancers	Transcriptional misregulation in cancers	10	272	0.0367647	0.000194743	0.006816	ko05202	ENSBTAG00000004587;ENSBTAG00000008409;ENSBTAG00000011616;ENSBTAG00000051972;ENSBTAG00000051975;ENSBTAG00000001864;ENSBTAG00000031544;ENSBTAG00000013860;ENSBTAG00000001570;ENSBTAG00000019716	K21946+K04377+K10789+K10048+K06643+K08559+K04452+K04402+K05427+K10030
Human Diseases	Cancers	Breast cancer	7	152	0.0460526	0.00049662	0.0144847	ko05224	ENSBTAG00000008409;ENSBTAG00000010361;ENSBTAG00000046701;ENSBTAG00000017285;ENSBTAG00000011624;ENSBTAG00000013860;ENSBTAG00000000569	K04377+K06051+K03096+K22603+K22429+K04402+K06054
Environmental Information Processing	Signaling molecules and interaction	Cytokine-cytokine receptor interaction	9	310	0.0290323	0.00219199	0.0547997	ko04060	ENSBTAG00000047412;ENSBTAG00000001321;ENSBTAG00000007446;ENSBTAG00000015618;ENSBTAG00000006599;ENSBTAG00000001060;ENSBTAG00000001570;ENSBTAG00000019716;ENSBTAG00000027513	K05479+K04519+K02582+K05504+K22689+K04189+K05427+K10030+K05505
Organismal Systems	Immune system	C-type lectin receptor signaling pathway	5	106	0.0471698	0.00293599	0.0556213	ko04625	ENSBTAG00000006125;ENSBTAG00000001321;ENSBTAG00000051975;ENSBTAG00000019293;ENSBTAG00000014127	K08862+K04519+K06643+K12497+K11987
Organismal Systems	Endocrine system	Parathyroid hormone synthesis, secretion and action	5	107	0.046729	0.00305783	0.0556213	ko04928	ENSBTAG00000013984;ENSBTAG00000003396;ENSBTAG00000006538;ENSBTAG00000021766;ENSBTAG00000016906	K14756+K09036+K22608+K08523+K07438
Human Diseases	Cancers	Acute myeloid leukemia	4	66	0.0606061	0.00317836	0.0556213	ko05221	ENSBTAG00000004587;ENSBTAG00000008409;ENSBTAG00000011616;ENSBTAG00000001570	K21946+K04377+K10789+K05427
Human Diseases	Infectious diseases	Legionellosis	4	69	0.057971	0.00373335	0.0593943	ko05134	ENSBTAG00000001321;ENSBTAG00000039035;ENSBTAG00000019716;ENSBTAG00000027513	K04519+K03283+K10030+K05505
Human Diseases	Cancers	Melanoma	4	76	0.0526316	0.00527642	0.0711326	ko05218	ENSBTAG00000017285;ENSBTAG00000051975;ENSBTAG00000011624;ENSBTAG00000013860	K22603+K06643+K22429+K04402
Environmental Information Processing	Signal transduction	TNF signaling pathway	5	123	0.0406504	0.0055402	0.0711326	ko04668	ENSBTAG00000001321;ENSBTAG00000051972;ENSBTAG00000001570;ENSBTAG00000014127;ENSBTAG00000027513	K04519+K10048+K05427+K11987+K05505
Human Diseases	Cancers	MicroRNAs in cancer	6	176	0.0340909	0.00569061	0.0711326	ko05206	ENSBTAG00000000163;ENSBTAG00000008409;ENSBTAG00000015582;ENSBTAG00000001774;ENSBTAG00000051975;ENSBTAG00000014127	K08270+K04377+K00510+K17383+K06643+K11987
Human Diseases	Infectious diseases	Human cytomegalovirus infection	7	243	0.0288066	0.00711901	0.0830551	ko05163	ENSBTAG00000014972;ENSBTAG00000001321;ENSBTAG00000008409;ENSBTAG00000051975;ENSBTAG00000001060;ENSBTAG00000014127;ENSBTAG00000019716	K04261+K04519+K04377+K06643+K04189+K11987+K10030
Cellular Processes	Cell growth and death	p53 signaling pathway	4	88	0.0454545	0.00882172	0.0844871	ko04115	ENSBTAG00000049851;ENSBTAG00000002363;ENSBTAG00000051975;ENSBTAG00000013860	K10131+K20394+K06643+K04402
Environmental Information Processing	Signal transduction	FoxO signaling pathway	5	138	0.0362319	0.0089259	0.0844871	ko04068	ENSBTAG00000016771;ENSBTAG00000006125;ENSBTAG00000005990;ENSBTAG00000051975;ENSBTAG00000013860	K08861+K08862+K04288+K06643+K04402
Human Diseases	Infectious diseases	Amoebiasis	5	138	0.0362319	0.0089259	0.0844871	ko05146	ENSBTAG00000039993;ENSBTAG00000001321;ENSBTAG00000001570;ENSBTAG00000019716;ENSBTAG00000027513	K06448+K04519+K05427+K10030+K05505
Human Diseases	Cancers	Colorectal cancer	4	89	0.0449438	0.00917289	0.0844871	ko05210	ENSBTAG00000049851;ENSBTAG00000008409;ENSBTAG00000013860;ENSBTAG00000018134	K10131+K04377+K04402+K09782
Cellular Processes	Cellular community - eukaryotes	Signaling pathways regulating pluripotency of stem cells	5	142	0.0352113	0.0100272	0.087738	ko04550	ENSBTAG00000001241;ENSBTAG00000052562;ENSBTAG00000020355;ENSBTAG00000008409;ENSBTAG00000006599	K09370+K17695+K17846+K04377+K22689
